# Supplementary material for: Development and validation of a hypoxia-related gene signature to predict overall survival in early-stage lung adenocarcinoma patients
Source: Ther Adv Med Oncol. 2020 Jul 2;12:1758835920937904. doi: 10.1177/1758835920937904 (PMC7333486; doi:10.1177/1758835920937904)
Supplement: Supplementary_table_1 – Supplemental material for Development and validation of a hypoxia-related gene signature to predict overall survival in early-stage lung adenocarcinoma patients [file Supplementary_table_1.xlsx]

## Sheet: Sheet1
		Cohort
		Training set n=321	Validatin I n=548	Validation II n=389	Validation III n=111	Validation IV n=92
	Stage I	254 (79.13)	416 (75.91)	269 (69.15)	89 (80.18)	79 (85.87)
	Stage II	67 (20.87)	132 (24.09)	120 (30.85)	22 (19.82)	13 (14.13)
	Pooled cohort
	Stage Ia	459 (41.88)
	Stage Ib	393 (35.86)
	Stage IIa	81 (7.39)
	Stage IIb	163 (14.87)
	Total	1096 (100)
	Note: Patients with detalied stage information (Ia, Ib, IIa, IIb) were included.
