# Supplementary material for: Development and validation of a hypoxia-related gene signature to predict overall survival in early-stage lung adenocarcinoma patients
Source: Ther Adv Med Oncol. 2020 Jul 2;12:1758835920937904. doi: 10.1177/1758835920937904 (PMC7333486; doi:10.1177/1758835920937904)
Supplement: Supplementary_table_2 – Supplemental material for Development and validation of a hypoxia-related gene signature to predict overall survival in early-stage lung adenocarcinoma patients [file Supplementary_table_2.xlsx]

## Sheet: Sheet1
	Gene symbols	LASSO coefficients
	PPARD	0.467624
	PACS1	0.150592
	IGFL2	0.0711404
	GRIN2D	0.0632432
	S100A2	0.016534
	PIN4	-0.00115642
	KDM6A	-0.00847885
	ELAC1	-0.0249412
	INPP5J	-0.0267587
	NR0B2	-0.0330461
	BCMO1	-0.0355809
	DNAJC28	-0.0738453
	PDIK1L	-0.0784322
	LRRC31	-0.0801659
	TXLNG	-0.116091
	WDSUB1	-0.208026
